# Supplementary material for: Pro-Resolving Macrophage-Induced IL-35+ but Not TGF-β1+ Regulatory B Cell Activation Requires the PD-L1/PD-1 Pathway
Source: Int J Mol Sci. 2025 Jun 1;26(11):5332. doi: 10.3390/ijms26115332 (PMC12155292; doi:10.3390/ijms26115332)
Supplement: Supplementary file 1 [file ijms-26-05332-s001.zip]

Archive with 4 entries (3 files):
- ijms-3595017-supplementary/
- ijms-3595017-supplementary/Supplementary Figure S1.pdf
- ijms-3595017-supplementary/Supplementary Figure S2.pdf
- ijms-3595017-supplementary/Supplementary Figure S3.pdf
